# Supplementary material for: Invisible but Insidious Effects of Microplastics
Source: Molecules. 2024 Dec 6;29(23):5776. doi: 10.3390/molecules29235776 (PMC11643646; doi:10.3390/molecules29235776)
Supplement: Supplementary file 1 [file molecules-29-05776-s001.zip]

Archive with 1 entries (1 files):
- molecules-3301833-supplementary.pdf
